# Supplementary material for: Assessing the Relationship between Vector Indices and Dengue Transmission: A Systematic Review of the Evidence
Source: PLoS Negl Trop Dis. 2014 May 8;8(5):e2848. doi: 10.1371/journal.pntd.0002848 (PMC4014441; doi:10.1371/journal.pntd.0002848)
Supplement: Table S2 — Assessment of the validity of reviewed studies: Table of bias and QATQS (Quality Assessment Tool for Quantitative Studies) rating for each study. (XLSX) [file pntd.0002848.s003.xlsx]

## Sheet: Sheet1
Ref no.	Study	Study Design	Risk of Bias	Actual Bias	Comments	QATQS Rating (1>3)
20	Sanchez et al., 2010.	Case-control	High	Blocks inspected by different technicians, non-standardised procedures, intensification of activities during outbreak. Misclassification of controls: underreporting could have led to occurrence of underreported/ subclinical infections in selected control blocks/neighbourhoods.	Unclear study design	3
29	Sanchez et al., 2006.	Case-control	Medium	Controls: underreporting could have led to occurrence of underreported/ subclinical infections in selected control blocks/ neighbourhoods.		2
30	Chadee, 2009	Longitudinal	High	Observer bias - cases taken from various registers and GPs. No Kappa coefficient generated.	Results presented are very likely to have biased during sampling	3
31	Pham et al., 2011.	Ecological	High	Risk of under/ overestimation of dengue cases		3
32	Gurtler et al., 2009	Controlled Trial	High	External control was from different country with unknown reporting system	Inappropriate control group	3
33	Katyal et al., 2003	Longitudinal	High	Information bias: mismatch in dengue and entomological data	No statistical analysis	3
34	Chadee et al., 2005	Case-control	Low	Information bias: mismatch of data		1
35	Romero-Vivas & Falconar, 2005	Longitudinal	Medium	Information bias: use of "dengue-like" case definition likely to over-estimate actual number.	Very low number of confirmed dengue cases.	2
36	Foo et al., 1985	Longitudinal	High	Selection bias - only cases from medical research establishments reported. Confounders present.	Final data on positive correlation between HI and BI was insignificant at .05 level. Unknown r2. Rainfall and dengue incidence model was based on excessively over-estimated Aedes lifespan of 3 months.	3
37	Sulaiman et al., 1996	Longitudinal	High	Pooled all Aedes species.	Study assumed homogeneity across zones.	3
38	Honorio et al., 2009	Longitudinal	High	Confounding - large differences between populations, non-randomisation in selecting further participants	Households in both ento and serological surveys not matched. Small sample size for serologically-confirmed dengue infections limits statistically valid conclusions.	3
39	Rubio-Palis et al., 2011	Longitudinal	High	No standard sample size for mosquito surveys - results are an estimate		3
40	Lin & Wen, 2011	Longitudinal	High	Confounding - large differences between populations may have existed; limited data available on selecting from population; did sample population correspond geogaphically with dengue cases (hospital and self reported so not necessarily from survey area)?	Although actual data used to model the associations between variables, the conclusions' strength drawn remain questionable as the variance is unexplained by the model (OLS, 4%, GWR 59%); also R2 values ranged widely and (largely) low suggestinging substantial spatial variation and weak correlation.	3
41	Chaikoolvatana et al., 2007	Longitudinal	High	Confounding - differences between populations reporting dengue and location of entomological surveys.	Data collection from primary care units, hospitals or central hospital - potential for duplication (no data tables). Article displays village vector data but province case data.	3
42	Chadee et al., 2007	Longitudinal	High	Only some dengue cases recorded based on WHO definition = information bias. Surveys were population based, but dengue reports were clinically routed = potential confounding.	Due to inundation, DF cases were considered confirmed if diagnosed by clinician; DHF cases were serologically confirmed.	3
43	Correa et al., 2005	Ecological	High	Selection bias - only cases from medical research establishments reported. Confounders present.	Cannot reliably correlate entomological indices with dengue cases as both areas where surveys and incidence occurred were most likely different.	3
44	Fernandez et al., 2005	Longitudinal	High	Selection bias - only cases from medical research establishments reported. Confounders present - rural and urban populations.		3
45	Arboleda et al., 2012	Model	High	Breteau indices generated differ temporally and spatially. Systematic error in grouping all data points into one year. Dengue cases were at neighbourhood level and therefore could not be reliably matched to indices generated throughout the year.		3
